# Supplementary material for: Gram-Level Production of Balanol through Regulatory Pathway and Medium Optimization in Herb Fungus Tolypocladium ophioglossoides
Source: J Fungi (Basel). 2022 May 16;8(5):510. doi: 10.3390/jof8050510 (PMC9143294; doi:10.3390/jof8050510)
Supplement: Supplementary file 1 [file jof-08-00510-s001.zip]

Archive with 1 entries (1 files):
- jof-1701558-supplementary.pdf
